# Supplementary material for: Shade trees preserve avian insectivore biodiversity on coffee farms in a warming climate
Source: Ecol Evol. 2020 Oct 23;10(23):12960–72. doi: 10.1002/ece3.6879 (PMC7713971; doi:10.1002/ece3.6879)
Supplement: Supplementary file 1 — Supp_InfoS1 [file ECE3-10-12960-s001.csv]

	Site_Num	Longitude	Latitude	Trees.per.HA	Site_Logger	Max_Monthly	Min_Monthly	Mean_Monthly	Daily_Range	Min_Temp	Max_Temp	Mean_Overall	sunny	bioclimmean	bioclimmax	bioclimmin
1	1	36.95251	-1.0707	7.506098705	Site_001_Shade	28.6964285714286	11.2272727272727	19.6991593665841	20.875	8	31.5	19.92333984375	Shade	20	28.5	12.2
2	2	36.95709	-1.06857	2.998444557	Site_002_Sun	33.8870967741936	12.3181818181818	21.4386123529182	26.625	8	37	21.61328125	Sun	20	28.5	12.2
3	4	36.9536	-1.06731	5.168225331	Site_004_Sun	38.875	12.5	21.6909060446418	31.875	8	42.5	21.908203125	Sun	20	28.5	12.2
4	5	37.00276	-1.10322	7.239236663	Site_005_Sun	33	11.3387096774194	20.5984439203323	27	6.5	37	20.83447265625	Sun	20.35	28.9	12.3
5	7	36.87058	-1.16351	16.39576533	Site_007_Shade	34.6964285714286	13.0806451612903	21.0493375521509	24.25	8.5	40	20.95947265625	Shade	20.025	28.2	12.4
6	7	36.87058	-1.16351	16.39576533	Site_007_Sun	32.9642857142857	12.0645161290323	20.8248332452156	24.75	7.5	37	20.7236328125	Sun	20.025	28.2	12.4
7	8	36.86627	-1.15853	21.56305287	Site_008_Shade	33.3214285714286	11.758064516129	20.5179861477057	27.375	7.5	39	20.4169921875	Shade	19.975	28.1	12.5
8	8	36.86627	-1.15853	21.56305287	Site_008_Sun	43.5	12.3064516129032	21.5186818788215	31.875	9	47	21.0929095354523	Sun	19.975	28.1	12.5
9	9	36.87329	-1.12084	10.05149647	Site_009_Sun	38.75	12.3064516129032	21.3612088693748	30.125	9	42.5	21.0802348336595	Sun	19.775	27.9	12.3
10	11	36.85443	-1.18104	11.2986371	Site_011_Shade	28.4107142857143	12.6129032258065	20.18776311987	19.375	8.5	31.5	19.6611328125	Shade	19.9	28	12.4
11	12	36.8524	-1.17828	19.99674428	Site_012_Shade	33.3392857142857	12.7741935483871	20.9077013590027	24.375	8.5	38.5	20.387451171875	Shade	19.9	28	12.4
12	12	36.8524	-1.17828	19.99674428	Site_012_Sun	31.1428571428571	12.7258064516129	21.0680375797495	22.5	8	35	20.553955078125	Sun	19.9	28	12.4
13	15	36.91509	-1.10566	42.07450694	Site_015_Shade	27.2142857142857	13.0178571428571	19.4481728839122	18.6666666666667	9	29.5	19.453857421875	Shade	19.95	28.3	12.3
14	27	36.89716	-1.15699	0.014614773	Site_027_Sun	31.9642857142857	12.8333333333333	20.3072616244968	22.25	9.5	36	20.418212890625	Sun	20.1	28.3	12.5
15	28	36.92328	-1.0891	117.690133	Site_028_Sun	31.9642857142857	12.8333333333333	20.3072616244968	22.25	9.5	36	20.418212890625	Sun	19.85	28.3	12.2
16	36	36.79411	-1.12888	22.01563454	Site_036_Shade	27.4821428571429	14.25	19.3796110130859	16.75	12.5	32	19.41943359375	Shade	18.85	26.8	11.5
17	36	36.79411	-1.12888	22.01563454	Site_036_Sun	31.1785714285714	13	19.2275659093286	22.875	10.5	37	19.28662109375	Sun	18.85	26.8	11.5
18	1	36.95251	-1.0707	7.506098705	Site_001_Shade	28.5	12.2	20	20.875	8	31.5	19.92333984375	Bioclim	20	28.5	12.2
19	2	36.95709	-1.06857	2.998444557	Site_002_Sun	28.5	12.2	20	26.625	8	37	21.61328125	Bioclim	20	28.5	12.2
20	4	36.9536	-1.06731	5.168225331	Site_004_Sun	28.5	12.2	20	31.875	8	42.5	21.908203125	Bioclim	20	28.5	12.2
21	5	37.00276	-1.10322	7.239236663	Site_005_Sun	28.9	12.3	20.35	27	6.5	37	20.83447265625	Bioclim	20.35	28.9	12.3
22	7	36.87058	-1.16351	16.39576533	Site_007_Shade	28.2	12.4	20.025	24.25	8.5	40	20.95947265625	Bioclim	20.025	28.2	12.4
23	7	36.87058	-1.16351	16.39576533	Site_007_Sun	28.2	12.4	20.025	24.75	7.5	37	20.7236328125	Bioclim	20.025	28.2	12.4
24	8	36.86627	-1.15853	21.56305287	Site_008_Shade	28.1	12.5	19.975	27.375	7.5	39	20.4169921875	Bioclim	19.975	28.1	12.5
25	8	36.86627	-1.15853	21.56305287	Site_008_Sun	28.1	12.5	19.975	31.875	9	47	21.0929095354523	Bioclim	19.975	28.1	12.5
26	9	36.87329	-1.12084	10.05149647	Site_009_Sun	27.9	12.3	19.775	30.125	9	42.5	21.0802348336595	Bioclim	19.775	27.9	12.3
27	11	36.85443	-1.18104	11.2986371	Site_011_Shade	28	12.4	19.9	19.375	8.5	31.5	19.6611328125	Bioclim	19.9	28	12.4
28	12	36.8524	-1.17828	19.99674428	Site_012_Shade	28	12.4	19.9	24.375	8.5	38.5	20.387451171875	Bioclim	19.9	28	12.4
29	12	36.8524	-1.17828	19.99674428	Site_012_Sun	28	12.4	19.9	22.5	8	35	20.553955078125	Bioclim	19.9	28	12.4
30	15	36.91509	-1.10566	42.07450694	Site_015_Shade	28.3	12.3	19.95	18.6666666666667	9	29.5	19.453857421875	Bioclim	19.95	28.3	12.3
31	27	36.89716	-1.15699	0.014614773	Site_027_Sun	28.3	12.5	20.1	22.25	9.5	36	20.418212890625	Bioclim	20.1	28.3	12.5
32	28	36.92328	-1.0891	117.690133	Site_028_Sun	28.3	12.2	19.85	22.25	9.5	36	20.418212890625	Bioclim	19.85	28.3	12.2
33	36	36.79411	-1.12888	22.01563454	Site_036_Shade	26.8	11.5	18.85	16.75	12.5	32	19.41943359375	Bioclim	18.85	26.8	11.5
34	36	36.79411	-1.12888	22.01563454	Site_036_Sun	26.8	11.5	18.85	22.875	10.5	37	19.28662109375	Bioclim	18.85	26.8	11.5
