# Supplementary material for: Shade trees preserve avian insectivore biodiversity on coffee farms in a warming climate
Source: Ecol Evol. 2020 Oct 23;10(23):12960–72. doi: 10.1002/ece3.6879 (PMC7713971; doi:10.1002/ece3.6879)
Supplement: Supplementary file 2 — Supp_InfoS2 [file ECE3-10-12960-s002.csv]

	species	regMult	n	model	logLik	K	AICc	deltaAICc	relLike	aicWeight
1	Turdus olivaceus	0.5	1523	annualmeantemp tempannualrange annualprecip precipdriestmo precipseasonality	-7961.29554051957	88	16109.5143725315	71.1829492726811	3.48994805295762e-16	3.48994805295762e-16
2	Zosterops abyssinicus	0.5	1895	annualmeantemp meandiurnalrange precipwettestmo precipdriestmo precipseasonality	-11957.8389511117	76	24074.1157460077	149.837029855797	2.90604526350273e-33	2.90604526350273e-33
3	Serinus citrinelloides	0.5	3516	annualmeantemp meandiurnalrange annualprecip precipdriestmo precipseasonality	-22389.4875492662	85	44953.2374892029	337.051988932537	6.45788855496396e-74	6.45788855496396e-74
4	Bradornis microrhynchus	0.5	4234	annualmeantemp meandiurnalrange annualprecip precipdriestmo precipseasonality	-30406.8149804103	127	61075.5481293545	444.690662322813	2.73306272872678e-97	2.73306272872678e-97
5	Terpsiphone viridis	0.5	9981	annualmeantemp tempannualrange annualprecip precipdriestmo precipseasonality	-81763.6187824588	116	163761.989389735	685.031901677925	1.7669025063669e-149	1.7669025063669e-149
6	Motacilla aguimp	0.5	12683	maxtempwarmestmonth tempannualrange annualprecip precipdriestmo precipseasonality	-106254.729329531	127	212766.048224971	845.026423499716	3.19774336003624e-184	3.19774336003624e-184
7	Saxicola torquatus	0.5	2880	maxtempwarmestmonth tempannualrange annualprecip precipdriestmo precipseasonality	-18417.9693639779	92	37026.0786633703	241.436407662055	3.73895476458767e-53	3.73895476458767e-53
8	Iduna natalensis	0.5	1422	annualmeantemp tempannualrange precipwettestmo precipdriestmo precipseasonality	-7637.95976201669	70	15423.2770369867	127.589181916353	1.96952352035793e-28	1.96952352035793e-28
9	Chalcomitra amethystina	0.5	4021	annualmeantemp tempannualrange precipwettestmo precipdriestmo precipseasonality	-27666.2360618539	113	55565.0664415988	484.048057806518	7.76783083904425e-106	7.76783083904425e-106
10	Ploceus baglafecht	0.5	11786	annualmeantemp tempannualrange annualprecip precipdriestmo precipseasonality	-92059.8254989556	124	184370.309432008	870.777808815386	8.18467301866577e-190	8.18467301866577e-190
11	Dryoscopus cubla	0.5	4770	maxtempwarmestmonth tempannualrange precipwettestmo precipdriestmo precipseasonality	-34605.7272883606	125	69468.2375224575	693.030087730673	3.23913130062884e-151	3.23913130062884e-151
16	Tchagra senegalus	0.5	2932	precipdriestmo precipseasonality	-20369.0825879287	61	40862.800715927	191.695604814588	2.36498457200177e-42	2.36498457200177e-42
12	Crithagra sulphurata	0.5	2225	annualmeantemp meandiurnalrange annualprecip precipseasonality	-13968.7231388399	73	28088.4690577821	42.9475385202422	4.72128812318449e-10	4.72128812095544e-10
13	Nectarinia kilimensis	0.5	6834	annualmeantemp tempannualrange annualprecip precipdriestmo	-48108.007278837	98	96414.8956267164	572.907878414771	3.93219351651045e-125	3.93219351651045e-125
14	Sylvia lugens	0.5	534	annualmeantemp meandiurnalrange annualprecip precipdriestmo precipseasonality	-2299.38476193887	37	4678.43887871645	28.1113931968057	7.86481530086449e-07	7.86480911533736e-07
15	Tchagra australis	0.5	3510	maxtempwarmestmonth tempannualrange annualprecip precipwettestmo precipdriestmo	-24568.6686191145	105	49353.8766036813	422.546775088034	1.75846454636516e-92	1.75846454636516e-92
17	Phyllolais pulchella	0.5	1851	annualmeantemp meandiurnalrange precipwettestmo precipdriestmo precipseasonality	-11400.0679142952	85	22978.4191147093	178.105666800569	2.11273903494173e-39	2.11273903494173e-39
18	Cossypha caffra	0.5	3710	annualmeantemp tempannualrange annualprecip precipdriestmo precipseasonality	-22329.1710789271	97	44857.6057237456	481.146390854003	3.31427646000592e-105	3.31427646000592e-105
19	Batis molitor	0.5	5200	annualmeantemp tempannualrange annualprecip precipdriestmo precipseasonality	-37060.9688110358	121	74369.7517221109	647.172051020985	2.94018528557098e-141	2.94018528557098e-141
110	Bradypterus cinnamomeus	0.5	1252	maxtempwarmestmonth tempannualrange annualprecip precipdriestmo precipseasonality	-6498.3281354103	75	13156.3501483716	64.0400853738192	1.24128683914587e-14	1.24128683914586e-14
111	Hedydipna collaris	0.5	5637	maxtempwarmestmonth tempannualrange annualprecip precipdriestmo precipseasonality	-41996.2423663377	115	84227.3171905635	573.508289659352	2.91244167977467e-125	2.91244167977467e-125
112	Pycnonotus barbatus	0.5	22858	maxtempwarmestmonth tempannualrange annualprecip precipdriestmo precipseasonality	-208583.500602206	136	417440.641273071	1095.27477451257	1.45916576167656e-238	1.45916576167656e-238
113	Phylloscopus collybita	0.5	398	meandiurnalrange mintempcoldestmonth annualprecip precipdriestmo precipseasonality	-1720.80423848841	54	3566.92626123337	7.18774331376653	0.0274916857363321	0.0267561150302607
114	Lanius collaris	0.5	858	annualmeantemp tempannualrange annualprecip precipdriestmo precipseasonality	-4613.8114430779	87	9421.50860044152	92.8255613259735	6.96924076521141e-21	6.96924076521141e-21
115	Monticola saxatilis	0.5	1101	annualmeantemp meandiurnalrange annualprecip precipdriestmo precipseasonality	-6425.66548572824	88	13042.8092323261	50.1042527275622	1.31825601087113e-11	1.31825601085376e-11
116	Estrilda astrild	0.5	3540	maxtempwarmestmonth tempannualrange annualprecip precipdriestmo precipseasonality	-24801.287478319	103	49814.8101137975	213.651503860863	4.03799160257554e-47	4.03799160257554e-47
117	Estrilda rhodopyga	0.5	1782	annualmeantemp tempannualrange precipwettestmo precipdriestmo precipseasonality	-11283.9877525032	98	22775.5049167712	272.061173215687	8.36887085685382e-60	8.36887085685382e-60
118	Sylvia atricapilla	0.5	1399	annualmeantemp meandiurnalrange annualprecip precipdriestmo precipseasonality	-7918.14706821427	72	15988.2217382385	23.0874528588993	9.69668552355645e-06	9.69659149875803e-06
119	Dicrurus adsimilis	0.5	11362	maxtempwarmestmonth tempannualrange precipwettestmo precipdriestmo precipseasonality	-96434.849092341	142	193157.318115157	926.090330778941	7.98067820005929e-202	7.98067820005929e-202
120	Emberiza flaviventris	0.5	1889	maxtempwarmestmonth tempannualrange annualprecip precipwettestmo precipdriestmo precipseasonality	-11639.0445182474	105	23500.5736130512	126.272467256524	3.80436455816678e-28	3.80436455816678e-28
121	Apalis cinerea	0.5	1191	maxtempwarmestmonth tempannualrange precipdriestmo precipseasonality	-6149.71177889979	52	12408.2671430368	161.37323934199	9.08335553619957e-36	9.08335553619957e-36
122	Eminia lepida	0.5	3262	maxtempwarmestmonth tempannualrange annualprecip precipdriestmo precipseasonality	-19432.6779721457	114	39101.6876888099	420.536617779158	4.80433995101949e-92	4.80433995101949e-92
123	Passer griseus	0.5	5969	maxtempwarmestmonth tempannualrange annualprecip precipwettestmo precipdriestmo precipseasonality	-45422.3669800036	140	91131.5081535555	304.742044779661	6.70047782334026e-67	6.70047782334026e-67
124	Sylvia communis	0.5	658	annualmeantemp meandiurnalrange precipwettestmo precipdriestmo precipseasonality	-3584.6911308905	73	7333.88226178099	110.443696339518	1.04101277571459e-24	1.04101277571459e-24
125	Camaroptera brachyura	0.5	9944	maxtempwarmestmonth tempannualrange annualprecip precipwettestmo precipdriestmo precipseasonality	-81476.9889268208	158	163275.112651802	627.356516042695	5.90559211923652e-137	5.90559211923652e-137
126	Amblyospiza albifrons	0.5	3028	maxtempwarmestmonth tempannualrange annualprecip precipwettestmo precipdriestmo precipseasonality	-20009.1102537097	137	40305.3042444437	185.11334104959	6.35548543453602e-41	6.35548543453602e-41
127	Turdoides hindei	0.5	190	meandiurnalrange mintempcoldestmonth precipwettestmo precipdriestmo precipseasonality	-571.664204976373	32	1220.78063925211	48.1092341580909	3.57447725790335e-11	3.57447725775724e-11
128	Ploceus xanthops	0.5	2655	maxtempwarmestmonth tempannualrange annualprecip precipdriestmo precipseasonality	-16762.5443836556	100	33732.9979294099	99.136209843753	2.97060942091399e-22	2.97060942091399e-22
129	Zosterops poliogastrus	0.5	3127	annualmeantemp tempannualrange precipwettestmo precipdriestmo precipseasonality	-18948.6669686488	93	38089.0985268129	254.025329951925	6.90399501478343e-56	6.90399501478343e-56
130	Turdoides hypoleuca	0.5	1270	annualmeantemp tempannualrange precipwettestmo precipdriestmo precipseasonality	-6151.71013913315	69	12449.4702782663	219.805520448337	1.8613913385093e-48	1.8613913385093e-48
51	Bradornis pallidus	0.5	241	maxtempwarmestmonth tempannualrange precipdriestmo precipseasonality	-1041.35273018989	45	2193.93622961056	19.4390017843098	6.00999894385215e-05	6.00963221684338e-05
131	Vidua macroura	0.5	5369	maxtempwarmestmonth tempannualrange annualprecip precipdriestmo precipseasonality	-40562.0773018597	144	81420.1484781451	425.798317587352	3.45995247964984e-93	3.45995247964984e-93
132	Uraeginthus ianthinogaster	0.5	956	annualmeantemp meandiurnalrange annualprecip precipdriestmo	-5089.82191970313	59	10305.5456251205	124.944552034807	7.38984371401272e-28	7.38984371401272e-28
133	Cisticola chiniana	0.5	5678	annualmeantemp meandiurnalrange annualprecip precipseasonality	-43033.8972651211	107	86285.9439018759	375.011324204388	3.69254352705629e-82	3.69254352705629e-82
134	Lagonosticta rubricata	0.5	1705	maxtempwarmestmonth tempannualrange annualprecip precipwettestmo precipdriestmo precipseasonality	-10892.5172387344	99	21995.370926067	84.1196210942944	5.41572208037728e-19	5.41572208037728e-19
135	Uraeginthus bengalus	0.5	8367	annualmeantemp meandiurnalrange annualprecip precipdriestmo precipseasonality	-67727.3340827564	134	135727.063209245	749.910424484551	1.44218296808393e-163	1.44218296808393e-163
136	Euplectes ardens	0.5	1693	annualmeantemp tempannualrange annualprecip precipdriestmo	-10332.33874587	73	20817.3507468357	136.624715317786	2.14941375083741e-30	2.14941375083741e-30
137	Cisticola erythrops	0.5	2349	meandiurnalrange maxtempwarmestmonth tempannualrange annualprecip precipwettestmo precipdriestmo	-14957.437347255	120	30167.9088058205	67.4230139888678	2.28706514712038e-15	2.28706514712037e-15
138	Sylvietta whytii	0.5	3342	annualmeantemp meandiurnalrange precipwettestmo precipdriestmo precipseasonality	-23410.7470108533	112	47053.3329811368	325.415581609857	2.17222241457995e-71	2.17222241457995e-71
139	Anaplectes rubriceps	0.5	2290	annualmeantemp meandiurnalrange precipwettestmo precipdriestmo precipseasonality	-15356.3576284215	95	30911.0288393408	294.016833208494	1.42907780891639e-64	1.42907780891639e-64
140	Lanius phoenicuroides	0.5	481	annualmeantemp meandiurnalrange annualprecip precipdriestmo precipseasonality	-2397.14159220631	65	4944.95788320779	33.6082552984453	5.03570277673708e-08	5.03570252315405e-08
141	Cossypha semirufa	0.5	3656	annualmeantemp tempannualrange precipwettestmo precipdriestmo precipseasonality	-22958.6811414072	86	46093.5550538987	595.438989803195	5.03577374488646e-130	5.03577374488646e-130
142	Chalcomitra senegalensis	0.5	6898	maxtempwarmestmonth tempannualrange annualprecip precipdriestmo precipseasonality	-53827.6396325534	126	107912.005893374	350.823887893668	6.60025453176337e-77	6.60025453176337e-77
143	Cisticola cantans	0.5	3192	annualmeantemp tempannualrange precipwettestmo precipdriestmo precipseasonality	-20345.7133747357	85	40866.1337681449	374.881835897409	3.93952310564262e-82	3.93952310564262e-82
144	Ploceus ocularis	0.5	3889	maxtempwarmestmonth tempannualrange annualprecip precipdriestmo precipseasonality	-27280.6810937708	103	54773.0224253223	281.754717138167	6.57265063636494e-62	6.57265063636494e-62
145	Ploceus spekei	0.5	3335	annualmeantemp meandiurnalrange precipwettestmo precipseasonality	-21189.0018175987	75	42531.5016407205	196.004108308283	2.74314437514967e-43	2.74314437514967e-43
146	Muscicapa striata	0.5	2562	maxtempwarmestmonth tempannualrange precipwettestmo precipdriestmo precipseasonality	-17839.3160502397	112	35912.9677476823	291.70718048983	4.53513887805278e-64	4.53513887805278e-64
147	Cisticola robustus	0.5	1384	meandiurnalrange maxtempwarmestmonth tempannualrange annualprecip precipseasonality	-7662.88231092297	92	15523.0194630543	68.638814593407	1.24529082648429e-15	1.24529082648429e-15
148	Nectarinia tacazze	0.5	1831	meandiurnalrange mintempcoldestmonth annualprecip precipdriestmo precipseasonality	-10233.8894849133	64	20600.4901816047	93.4595058122068	5.07605328264269e-21	5.07605328264269e-21
149	Prinia subflava	0.5	6759	maxtempwarmestmonth tempannualrange annualprecip precipdriestmo precipseasonality	-52859.4814433645	124	105971.635783925	453.680227871504	3.05204015614935e-99	3.05204015614935e-99
150	Anthus trivialis	0.5	992	annualmeantemp tempannualrange annualprecip precipdriestmo precipseasonality	-5711.60662400812	76	11588.0045048468	86.7071986200044	1.48515249450483e-19	1.48515249450483e-19
52	Laniarius aethiopicus	0.5	2576	maxtempwarmestmonth tempannualrange precipdriestmo precipseasonality	-17320.8806690949	86	34819.7733912232	33.8922252367993	4.36914844184568e-08	4.36914825095111e-08
151	Cinnyris venustus	0.5	9838	annualmeantemp tempannualrange precipwettestmo precipdriestmo precipseasonality	-78871.1604077735	123	157991.461025553	818.374267024221	1.96013439707861e-178	1.96013439707861e-178
152	Vidua chalybeata	0.5	2181	annualmeantemp tempannualrange precipwettestmo precipdriestmo precipseasonality	-14827.6530667657	97	29858.4333538867	205.252471738448	2.69148561797954e-45	2.69148561797954e-45
153	Ploceus cucullatus	0.5	5979	maxtempwarmestmonth tempannualrange annualprecip precipdriestmo precipseasonality	-46124.9465059033	130	92515.717225213	164.407275686855	1.99257048130288e-36	1.99257048130288e-36
154	Cinnyricinclus leucogaster	0.5	2735	maxtempwarmestmonth tempannualrange annualprecip precipwettestmo precipdriestmo precipseasonality	-18730.8858969651	122	37717.2618398719	177.483897786966	2.88311046319043e-39	2.88311046319043e-39
155	Motacilla flava	0.5	4964	annualmeantemp meandiurnalrange annualprecip precipdriestmo precipseasonality	-37160.6206379204	122	74571.4408213893	326.485699678931	1.27212885782878e-71	1.27212885782878e-71
156	Saxicola rubetra	0.5	1182	maxtempwarmestmonth tempannualrange annualprecip precipwettestmo precipseasonality	-7009.73196402391	92	14219.1774266704	72.3874784966483	1.91099154254888e-16	1.91099154254888e-16
157	Parus albiventris	0.5	2999	annualmeantemp meandiurnalrange annualprecip precipdriestmo precipseasonality	-17852.8074013602	84	35878.5152831596	141.667952355019	1.72661303326601e-31	1.72661303326601e-31
158	Plocepasser mahali	0.5	7293	annualmeantemp meandiurnalrange annualprecip precipdriestmo precipseasonality	-55120.4221602391	125	110495.23946489	904.617482339891	3.67121309072675e-197	3.67121309072675e-197
159	Melaenornis fischeri	0.5	6251	annualmeantemp tempannualrange annualprecip precipdriestmo precipseasonality	-41014.4240849904	94	82219.7494045486	645.264495793177	7.63123898578697e-141	7.63123898578697e-141
160	Phylloscopus trochilus	0.5	4086	annualmeantemp tempannualrange annualprecip precipdriestmo precipseasonality	-29565.8040231533	112	59361.9790505855	394.588894985951	2.07066643453283e-86	2.07066643453283e-86
161	Euplectes capensis	0.5	2817	annualmeantemp tempannualrange annualprecip precipwettestmo precipdriestmo	-17973.7338740031	105	36165.6787402599	399.941995749788	1.42462014829678e-87	1.42462014829678e-87
162	Apalis flavida	0.5	4923	annualmeantemp tempannualrange precipwettestmo precipdriestmo precipseasonality	-35946.6775768552	123	72145.7114779446	619.279927527503	3.35021254617836e-135	3.35021254617836e-135
163	Crithagra mozambica	0.5	3095	meandiurnalrange maxtempwarmestmonth tempannualrange annualprecip precipwettestmo precipdriestmo precipseasonality	-21024.0275712681	141	42343.6155895392	82.234597757466	1.38990138024264e-18	1.38990138024264e-18
164	Crithagra xanthopygia	0.5	135	mintempcoldestmonth tempannualrange precipwettestmo precipdriestmo precipseasonality	-423.344994484357	35	942.144534423259	0.187300526956392	0.910601177045289	0.455702470353381
165	Macronyx croceus	0.5	3899	maxtempwarmestmonth tempannualrange annualprecip precipseasonality	-26450.8142916682	87	53079.6464264223	250.344093466636	4.34981528662646e-55	4.34981528662646e-55
